# Supplementary material for: Post-transcriptional splicing can occur in a slow-moving zone around the gene
Source: eLife. 2024 Apr 5;12:RP91357. doi: 10.7554/eLife.91357 (PMC10997330; doi:10.7554/eLife.91357)
Supplement: Supplementary file 2. [file elife-91357-supp2.csv]

CPS1 all exons	CPS1 5' exons	CPS1 3' exons	CPS1 intron 1	CPS1 intron 13	CPS1 intron 21	CPS1 intron 34	TM4SF1 all exons	TM4SF1 intron 1	TM4SF1 intron 3	TM4SF1 intron 4	EEF2 all exons	EEF2 5' exons	EEF2 3' exons	EEF2 intron 1	EEF2 intron 2	EEF2 intron 11	FKBP5 all exons	FKBP5 intron 1.1	FKBP5 intron 1.2	FKBP5 intron 3	FKBP5 intron 5	FKBP5 intron 8	FKBP5 intron 9	FKBP5 intron 10
cattccttgtggttcttttctgaagccgtc	cattccttgtggttcttttctgaagccgtc	gccacaccaaggaatcttggccggaatgat	tcctgggcttgccctctcaattatagatac	tgcccgaagcatcctgtagagcacttgaaa	cctaggtcagttaatgctactacaccagcc	ccctaacccccatttatatattagcagtct	ctgtggtgcgaagaggcagggggaatgtcc	ctcgcttttgtataatctgctttcaaagga	agaatggtagaacagcacaaattatcctga	attaatcttgctatacttgcctgataagga	aaagaagcgagtcgcgccgaggatggcggc	aaagaagcgagtcgcgccgaggatggcggc	ctcgcggtacgagacgaccgggtcagattt	ctcggtgaacagcgcggcgcacagacatgg	tgcctgggtacagagggcacagggagctca	agctcagctcagctttaaagcagagggcag	cactctccgccttgcccgtgctccgctaac	gagtgcgaccgcggcgggacctggaaggag	aatccttaaaatgattaacccgtttcctcc	cttttagaaaggatagaatcctctgctcct	attctccatgaacaccaacccttaccagtc	ttctgggagaaaagtctcaggtcagtggtt	tctggagtatctaaagtccatctcacagga	ggttgtttagctgttcctgtcccctaaaat
tctggatatcaccagaagaatttatttgga	tctggatatcaccagaagaatttatttgga	ccagtctgatgtggcttccgtggcaaacag	ccagtgccctttatggccattatgtaacta	ccaactggagtttcccatttcaaccacaga	ctctccaggcaggagatctttacatgacca	ctcaccttcaactagatgccttccattgga	gcgattcttagtcactgaggggatgaggta	ctcataaaattactacgctatactgtacca	accacatacatccgtttctatcagctgtgc	tgaaagaagctccatattgaaggtttccca	cggatggcggtggattctcccaggtagaac	cggatggcggtggattctcccaggtagaac	gaggcagagcacgttcgactcttcactgac	aggttatggcgccctcggaaacggagaaag	agagacgttgccaagtctctccccgcgcac	gaccgagatcaagtctaggcgtctgcagag	atcctctccctgctcagcaacagtggctgt	ctgcgaagccgcgtgggggtgggagctgag	cattatgcctattacgcttatggctcccat	tcagccaccaacttccaataagccacatgt	gcgtggaacctggctcctggaactgaataa	aggtgcctccagggaagtttttagtggtac	tcagaatgcattatgataaacagtctaggt	cgacctttggatccaaagcagcctcagatt
gggtgtggggaagtcacaatagacttcaga	gggtgtggggaagtcacaatagacttcaga	actggggtggcagggacattgttggcgttg	tagggtactgagtgatgtgcttagggccta	acctgaacaaaatgtactgttgcccttgct	ggactatcacccctttattggctactgttt	tgtcagattggtacttgccactccacaagc	tctcagcccattcctgctacctcttaaata	ggcagttcacttttagttgaaagagcattt	ctcctgctcaaagaaacatgtcatccattc	ctagaggatacttctctgcccttccccaac	ggcgcggatctggtctaccgtgaagttcac	ggcgcggatctggtctaccgtgaagttcac	cttcatgtacagccggttgtgcttgttggg	gctaacaacccagctccaaccaggtctggg	tcattctcccatgaattaagaaaccagggg	gcctgtggaagactgcaaagaagaaacttg	tttaatactcccctgtcttttttggaggta	cggagagcggcgcccgcggtcactagtctc	gtctcccctgtaagaaccactctgacttac	ggtgaatagggggaatacttcttttttccc	gattgcttacagaactgacggacagatgct	cgctaggactactgctgggatcttttacct	actgaacctgaggagttatacgtctactct	atgacgtgtgcctttggtgactggaactgc
ctgacaatgaagatttgctactggaggccc	ctgacaatgaagatttgctactggaggccc	tcactaggtcaatgctgccatctctaatca	ggcagttctacagccagaatgcttagcttc	ggagaactgtgtcccccagtgacagataat	gcacgcctatgatttttcaccactcaccaa	aaaccactctaccttctggtctgggtgttg	tgtgcccttctggtggagaaagcaaacacc	gcgaatatctgtttcctacctatagagttt	gttgagtagggaaaagggaaactcagaatc	tcaaggctaaaggtaagctgcatgacagca	atgttgcggatgttggccttcttgtccatg	atgttgcggatgttggccttcttgtccatg	cggacacctcgcctttatcgatgtcctcgg	tgcccgccattactacgcctgccacatcat	tctccatcctgtctcgctggactgaacctc	gacagcaggatgtaactcaaaaactgcccc	ttcctcaccattccccactcttttgacaat	agagaccggaggcggagcgggacctgtcat	ctgagtatagcaaaggctcttaaccttaga	ggacaagggaatgaagtccacacatagcca	cttcctcctctgcactgttttgtactactt	gattgaaacctgccctgagttgggaaggga	gttgcagtctgttaaagtccagaaaagctt	ggctcctataacatcccatttcctgggaaa
ccgagatgcaactagtgctggcttcggtaa	ccgagatgcaactagtgctggcttcggtaa	ggacaaatttagtgttgttgttgggaaggt	ccctaatagagagcatgctccccaaacatc	ctccgaatggcctgattagcacaacgaggg	ccagggttgtcctagattgttttcctaagc	caacatgacagtatcgacagttcccagcca	tcccatagcacatggtggtctgctaggttt	gcccgttctagtagaaactctatagtctct	ctttaaattcatggggtcaaacattcttga	atcacttactttgaactctgccttgtatga	acttgccatggtccacgtgggcgatgacag	acttgccatggtccacgtgggcgatgacag	acgtcccactcgtacttctcggccaggtag	cgcgggttacataaggcgcctccctgtctc	ttccagctcgcagtaccccgaatccctgtg	cctccagagcatttgtgttgtttgtggaca	tggacataaactttgtctccaatcatcggc	cgaaagcgaagtttggctcccgcccgcagc	agtagctaattctggagaatggggctcagg	ggacgggaagcagaattcaccaggcacaca	acttccaacacgcatggtggtcagatttcc	caagtcagacaccctggaaagacaaggccc	tctgtggacctttcatattatttatgcata	ctgccgaccctcaagataacaggtgtgatg
ggacagacctcctgatcctagaataaggac	ggacagacctcctgatcctagaataaggac	caacagctgtcctccgaatcacataattat	cctatcccgttggccaaggctttatcaaaa	gcaaagcctgaggcaatgtcaccaagagct	gtttgtggctgcagggaaatggccaacttt	tttcagtgttgtcccccaggtggaaaagat	caccagagaatgtccgatgcatcgtgcaca	ttccggctccccagagcaaatgttaaatga	aatttgtgagattcatatatcctcactaca	atgcctgtccccaaaacgtactaagtgagt	cgccttgcacaccagggagtctgtcagcgt	cgccttgcacaccagggagtctgtcagcgt	cgtcgggcccaaagcaccagatcttgcggg	ctgccgcccctagtcccccggcagaaaatc	ccacggagttaagccccctcctcaagaaaa	agggaagaaacgaggtctggagcaggcctg	acttctttccatttgacaattttcctttgt	caacgcttgtcccgaggcggcaggtgaagg	tgtatcatcttctgaacatctcaagctact	cgtggccagaactggagcttggaaagagca	gcaagcagagatggctttctaaaagcagga	acctacacatctggactctgtgcaaatgca	ccactgttatagagtactgtgtgtaagcac	accagaatgccaactatgctgtagggaggc
tcatggcttttacagcttgagatcctgagt	tcatggcttttacagcttgagatcctgagt	ctgaaaattagtgaggagagggattccact	tcacattcaaagtcctctcatctggctcgc	ctagcctggtctctggtgaatggcattaca	gagtgttccagctaacgtgacacctgcatt	cctgcagacaccaggcagaacctcattatg	gctgaggtggttttcggaggcatactttgt	ctgttgatttaggcagagaaccagccaacc	aatattaacagctaacagtggcagttgcac	atcacttcagccattttggtcattggctct	gtccttccgggtatcagtgaagcgtgtctc	gtccttccgggtatcagtgaagcgtgtctc	ttggtgatgtcggtgaggatgttggggccg	ttcaggtgtcgctttgctcgttctgccatt	ggagtgggggcaagtcccccagggagggag	ggcgcagaaaccacgggcttgtggaatttt	gacaaatggttcatttctatcatgactgga	cacaagcggccgacagcggcgatgcggttc	ccacctaacttcaacagatcacatcaggca	ctcatgagccattaacctactaaagaccca	tccaagagagtaggatcttaataaccccct	acagatctttagttcagcccatctctgctc	ccagatacctaaaatagtatcggctggtgt	atgaagtctgggcattcctggagactgggg
tggtctggactgatgcaatgtttgggttca	tggtctggactgatgcaatgtttgggttca	cttgcgagatttctgcacagcttcagcaaa	agatcttccaatcctctttcccactacaca	tttggccaactatttttcccaggtttgctg	caacaactcttaggtgacacttttccccca	agcccataacaccccctaatatttacttgc	caggccacctcctacgatgccagaaaagaa	tcattatttttccctatcacagatggctga	gtaagtatcaattttccttcaaaggctacc	aacctggtgtatttactaccccaaatcaga	gttgacttgatggtgatgcaacgctcctgc	gttgacttgatggtgatgcaacgctcctgc	tgtccttgatctcgttgaggtactgcacac	gccacaagcctacacctcgtgtctcaataa	ggtgtgacagccaaacctctccagatattg	acaaggacaaggagcaggggctccactgag	accccaatgtcccatgccttgatgacttgg	tcagccgcttcggtatggcctgggagtgac	actatgggtctgtagaggtcatagtacact	gccacaagactgtatttgatttttactgct	ctttctgcctgtgtctcctgcctaatagag	gtcagctatgagggcaaaaatcgtgtctgt	tgattagtttttacttttacccacagtata	ctttggttgacacatgggacagctgtggga
tagacagtatccgcttgctttaagcccacc	tagacagtatccgcttgctttaagcccacc	tgcctgtagtggaaaagactcttggagtcc	agtgcctaatccttttaaatcttgccaccc	tacctcttcaacagacgcccatcaggtgaa	gccccattttttagtacacctgaagaggtt	ttgccatcaggagttccctatttctgaaca	ccagcccaatgaagacaaatgctggcagga	gccacaccccagccttacataaaggagaaa	ttgatcacagttttgaacaccaaaatttca	gaagaagccatccctacagtgactcagctg	aggttgatgaggaagccggcaccgtccttg	aggttgatgaggaagccggcaccgtccttg	cttggtggcccactggaagccggccaccac	ggaaataacggggagccggaacggccctaa	gagcttcccagcgtcccaagcactagaaca	cagtgttgcagtgccaagcgcatctcactc	aatggcatatctctcctttcttcatggtag	acagaagagcataaggagccctggcacagc	cctagaaacccaacattctgatcttcttca	tgacaaggtcagtcactcttaggtcaccta	tctctgttgcctaattcatgccaagtgagc	ggtgtgagttaatgctcctgtcctgcagaa	tccttttatgtctacctttaagatacatcc	gctaccaatagttagagtgggagcttcacc
ctgtgacaaactgaggggtgatgggaagaa	ctgtgacaaactgaggggtgatgggaagaa	atttaataatggggctggggtgtctgcatc	aatgcccagatttccagttgctttcctatt	tctcattccttacatcgggagagaccttca	catcttgtccatgccagactcggaagtact	atttcatttccacacaggcttccctaatgc	cagatcctgcaattccaatgagagcagcca	ttcagacaccgacctgctgctaactgtagg	tccagtatgttctgataaaagctgagtcat	caaaggtaacagatcttccctgtagtatct	aggagaagtcgacatgcccgggggagtcaa	aggagaagtcgacatgcccgggggagtcaa	agggtgacgtcgtggacgtcgaagcgcaca	gcaaacgggatcagacaaggccacccaccc	actgacatggaatgaacatcatccagtgca	ggtagagccacgtcaatcagaacgaagcgg	ccgagccatatgcatattctggtttgcaca	ccaataaggcggaagacgttttcacgtccc	gcactcagggtcttctgctcctttagaatg	aggatttagcaggtggcaggaacaaggggg	aggttgtgacaggttactcccactgagcaa	aatcccacatcacttcagtgttcttagcct	gaatgtacaaaatagttgccttgcttttct	tctaggatatctagctgggtaggtcagggc
agctgtctggccacccatgcccagaattaa	agctgtctggccacccatgcccagaattaa	cagttcctttagataacatgtggctcaggt		ataatgtgctcccttcttgctggaagcact	cctacctgtttctcactatgtgtttggacc	aacccaaactgactgccccctcatttatac	taagccaagggctgccacaatgacacagta	ggttgaagctaatgctttcagctcccaggt	gtacatatgtgaatagccattttctactag	gctaccgagttatggacctgactcttctac	atcggtgactcggagggcagcagtcacctc	atcggtgactcggagggcagcagtcacctc	gcagcgccgtgctgtggggatgatctggcc	agcttcatcataaaatgcaaggtcacccct	cgtactctgcgctccccctactcatatcgg	aagcttttcctagcaaggcggacctcatac	tgcattcgagggaattttagggagactgcc	gactcttatactgtgaccggtgcacctttt	cccaccacattactctctaattcatggacc	ttccaggaaactcattcaccatagtgtttt	ctactcgacaagactggttatctggccaga	actggtatcttggaacagcaagggtggtga	actggtcttgggagagaggatgcgatagga	gtgtatcaggtcccaaacacgaggtattgc
ccttgagcacacctctcttgaatagttcca	ccttgagcacacctctcttgaatagttcca	gttatcaatattcatctctgagaaagttgt		gaggtgatctttgccactgttggcaaagct	aattccccctcctttgccatcactaagaaa	ttacatcctagtttccaagcatgggttcct	ccgagggaatcaagacatagtggtccttct	acttaagtttgctcacattctttccatgct	catgacttttcttagaagtctgtttgtgca	gagctcaatgtgggtaacctttcaaattaa	cgcagcactgtctccgtctgcacgcacacg	cgcagcactgtctccgtctgcacgcacacg	cgtggctgggcggtcagcacactggcatag	tccacgttgtcaccgggccacccaaacttc	gaaatgaagagccttagccagagtccctca	agaggtgaccttacacacagacgcatcctt	tctcctttccgtttggttctccggataatg	agaaagccactctgcaccctgacgctcgta	cactgctagtgaagcctttctgacacagca	gacaggtgtgtcagaggtacaaagtcaact	gggtcatgaggatctgaatgggaatgttgt	gtcttgtactccctgcttctgaggtactaa	caggcttcctattgccaaagatagggttaa
ctcaactgaagttcccaggactttcacacc	ctcaactgaagttcccaggactttcacacc	ggactgtaaggttttgaagaagtgactgac			ttgaccgctaagcaggaactgatctccagc	tttcagcccccctaaaaactagattcctgc	cctcagtgctggcaaaggtgtagttccact	gcagatttgccatgccataatcagtgtatt	atttagcaatactaccacctctccctgcat	aagataatgccatggaagtttcacactggt	ttgttcatcatcagcacaggcttgatgcgc	ttgttcatcatcagcacaggcttgatgcgc	tggatctccacaaggtagatgggctccatg	acgtaagggatgaatcctctcctaaagccc	acggcaaaagcctccagagactccgaccct	aaagaggttaagtcccactcttgcctggag	ttctactgttgctccttcgtttggatttga	gactacgatggtcctgccggttcgttaatc	cagacggctcactcactcccactcattctg	aggcctctaagggtctctttgtgttggtat	atgctccagcctaaagacattagctctggt	ataggaaggacaggcatttcccctgtcatg	gtgtggggaagtcttttctaactagaaagg
tccactgcaaaacttggagcaatcttttca	tccactgcaaaacttggagcaatcttttca	gctacacataagcacataggcaagcctagt			ttcctcacaatgtctcctctctaagtgggg	ggccattttcctagtagcttatgcactagt	cactcggaccatgtggaggtatccagaagg	cacgaccccagataacaaactctgttttgg	ggaggaaggtttcttgtagaatccagagtg	gcatttgtgtggggttttaatcttagggat	tctccacgatgcgctggaaagtctggtaga	tctccacgatgcgctggaaagtctggtaga	gtagatgccaccgaccacctgctctggaca	gtacaaatactaaagtctcatttggggcca	gactcaaagtagcaactaaaagacccagca		ccaattggaatgtcgtggtcttctccttcg	ctttcgccaccactgcagaacccgatttta	ttctccacttaatcaataggaccgccaact	gctctatcctagtatttccaattaccatct	ctcgatgtgctgacagcaatttgtactccg	attttgtcatagtcttaggcctaccactcc	gggctcaagataattacatactactgatca
ggtgtctgctgccttcagtgcatcctcaat	ggtgtctgctgccttcagtgcatcctcaat	ttcctaccttgatcaccattaatcagcacc			tcctgtgttttcccccaagagttttggaaa	tcaggctagctgttttgcctattcaacctg	tgaattcaattccaccaagagccaagagga	ctgtaaacgtgtttattccacaagagttta	tttcccatattgaaatccttggacagtttt	ctgcaggatactgatattgggttgctttga	ctcgccgtaggtggagatgatgacgttcac	ctcgccgtaggtggagatgatgacgttcac	gaacacgtggccccgcttcctgttcaaaac	aactgagtgtcaacagatttccttgatacc	ccaccgacttggtcccaagattcatcacac		cccgctgcattttctccagagctttgtcaa	ttctgcatctccgcttacaacttgaaactt	ctggccattctcctaggtttgcaacttcaa	gcctaaccaatgtttcttgttttgtaggca	attttgttttgaagagcacagaacaccctg	gcctcagaagtgtgtgatacaggtcattca
taggcggaacggatcatcactgggtagcca	taggcggaacggatcatcactgggtagcca	gcaatacacaaacatcatgatggaaggttc			tttcaaaggtgacttgctggggctttctcc	tacaaggatccttttcctggtcagggagga	ctccaagcactccatttattacttgaataa	ctggctttgattaggttgaccagatatctc	ggcaactaacctgtggcttgtgactgttag	ccatgagtaaaggctgcagaaagggcccat	aaagcccacggtaccgaggacaggatcgat	aaagcccacggtaccgaggacaggatcgat	aaaggactcgttgacgggcagataggcctt	cccgcaatctccaaggaaccaccgttaata	agatcctcagagccctcctgaccagacatc		ttaggcttccctgcctctccaaaaccatat	ctgtcctgaaccacactgaagggtatctac	ggtcccttctccatttatttcataatctgt	tccacagtagtaataatcagttcccttaga	gctctgacttattgttctcttactgcccta	tggcactaaaatcaaagtctgtcaccctct
gacagatgcctgagcctaacccacccagtg	gacagatgcctgagcctaacccacccagtg	cctggattagccaaatgggtgagaatgagg			cctgggtctttgtacccttgaaaatcctgt		ctgttggtgagagcagcaaaagccacatat	gtcaggtcattgtcttgctcaggctcatat	ttcattgagccaatcagagattatagttgt	tgtttcctaaacaaacccagatcccttgtc	aaactgcttcagggtgaaggcccacccgtg	aaactgcttcagggtgaaggcccacccgtg	ccgtgttggacctcaggtcagcggtgaagc	gaatcttgccagcctaacaccccttaagag	gacagggaactcctggtaccagccccatag		tatataagctcagcattaggttcaatgcca	atttactgaacggcggccaaacgctgaaca	ttacctctattagtataactcccaaatcct	catcacctcttcactctaatttctgtaaca	accacatcaagcgagctgcaaaacatcact	ccttcttcccaagtcactcacttaggagag
tgtgctgaggtccatcaaagtctctctgtt	tgtgctgaggtccatcaaagtctctctgtt	ctctaaatgcctctgtcacatttctcaact			aggtcagactcaaaggctttatgccccata		tgtcctgggttggttcttttagcagtcata		gacttccttccacaacagaacaaaggggct	ccatacttagggcttggacaatgctcacaa	ttggcggcgaacttggccacatacatctcg	ttggcggcgaacttggccacatacatctcg	gaaggggtctccgggcaggatctgccagtg	aggagggggttggtgctggggtgccccaag	ttgtcctttgcctctgtccgagacatgcca		ctttggtatccatctcccaggattctttgg	ccaaaaccacgagctcaaactgcttcatgc	accacttcataccagaactcatccactctt	ctttcatcctccaaatctattgccctcttc	ttacccaagcttagctgcgcaatcggagtg	tgaatgagggccaggctacatccctcgaac
cttctccaccagaatttggttggtcatagc		ctacataaacactgtctaccatctgctgat			atttactccactgttaggaggcatggtcgc		aggcgtttgtaaaagtagactgtggggagt		ggtttgacttaattccacaaagaggcctgg	actgatcttagcttcagcaaagcttaggcc	tactttcttggcccgctcggcaggccccaa	tactttcttggcccgctcggcaggccccaa	ttctttcaggcccttgcgcttgcgggtctc	ttcagtccaaacgaaccagcatgcccaagg	ctggagaggctcccacaagagccaacccac		ctctttgacaatggcagcctgctccaattt	atgctttaacttttcccttgtccacaatct	atgcagttgtcaatcaacagttgtccccat	acctacttcatttctgtacctggtttgggc	tgtaacttaaagggggagggaggtcctcca	gaagatggggcagacctgttccagctggag
tcatattctatttctttccaacctgtcact		attatttcactcgggccaagttaaaatcca			tctgtactcacactttgaggtggtgagggc		acactgacatcctgtgaagatgccagtctt		gaatttcagcctttgctacagagtatttgg	gtcctttaagttcctattttaagcaaacat	ctgtcaccccacagcttcttcatcatgtcc	ctgtcaccccacagcttcttcatcatgtcc	caatttgtccaggaagttgtccagggcagg	tgatttccaggaacacagcatggcacggag	aagccaggctgctcctccctccatgactca		actgaatcaccgcctgcatgtatttgcctc	agaagcagctccctttagagaattacttta	tctttcatcccatctcccattactatcagt	acacaagcgccagtgcttttgataaacctt	catcgtgactcactgggagtgcagcctgta	aacgagctctgcctgtagaaaggaagccct
gtgacacaattgtcatcagcatctcgaacc		aactgggggagagtgtgaatgacaaaaatc			cagctgaagagtgggtagaaggggaggggt		gtaaattacccccagagggtggtttgtttc		tctgaaaaattctacttctgatagctctcc		tcggggctggtggctgacttgctgaacttg	tcggggctggtggctgacttgctgaacttg	cgggacagtctccaggtgtcgtctgagaat	ctgggcaagacaaggaggctcagaccagct	gatggagggagggactcgtcagggggacag		ttccatctctaaccaggacactatcttccc	gtcgattcttggcttttgattcaaacacca	gcagtaacatttgtctttattctttcccca	gctttccttaaaaatctcctgaatgctcct	ctgtggttgctttttgacctggcatctttt	accatagagcaggtctaagaggacatgcct
gtgtgaacacccatggcatcaacattttcc		agggaatgaaccttacttccaagttattcc			gatgcaatgactctctctctgcccttgatt		tctcagatatactgagtactgtcactcagt		tcgattttataaatacctggatattcttcc		aagatggggtccaggatcagctggcagaag	aagatggggtccaggatcagctggcagaag	cccagaaacctctcaggggagcgtcgctgt				gaagctttcgattccttttctgataaacca	gccataattgcagactgtcaggcagaggtc	tacccaagaccctttttccgttaccatatt	ggtaggggtcatgttttaattactctttgc	agatgcagatgagcctagctcctatagctc	caaccctcacccaaggagtctgagtaagag
tctgggcaggagccacaacaactgagtcac		ggaccccatagttcaacagaatccatcgtc			aaccctcactagcctctctcttgagttttt		gtatgaatgggaaacatcatacaagcagtg		ggtgatatctgactatagattctaggattt		gctgtccagtttgatgtccagtttctctat		agtgttatggttgagtgatggcacgcagcg				taagcttcaggtagcacatggccaggttca	tcttacctaatacagatatcaaccaagaca	ctgtgaacaggctccatgctgacaagcact	ggatcaactctgccagactaaattgttaca	accacttggagccacggaaagactgctgat	cactgccgagttgtctctccccacaaatac
gtctcaacatctgaaactcggcattggaga		ccttacagtgggtggaattaatagtgcagt			gagcactccacctggcctacaattatggaa		gttcaaagggcctcttgttagagatttata		gttgctttgtgaaatgtcagcaaaccatac		ttcagcaggggtttgccttctttgtccttg		taagtccctactaagagggcgtgtctgctg				cttgtcacagcattcaacagctttggtgta	ctttgttcttaacttaaacttaatctccga	gaggaccctctaaaacagagccagtgacca	tatggtagcattatctgtcctgggacagcc	agttctacgagactgctgacaagaactcac	ttactaggatttaccacagcccaagcagcg
gcccaagtggcgaacaacattgattgaagt							agttgtgatgcattcatttggattggaaca				tgcaacaaggcgtctccggcaggcagccag		tgcgtttgttaaaattagtttggacatctg				ctttctcattggcactgtccagtccaaggg	cagctattagctaactgtaattacctaggc	gtggctccgggtggaaatgatgagagagca	gctctaataatcatccctactccctaccaa	caaagggcattgctgggttaactggtttct	gcagaggagcagccagacctattaggacat
agggcaaactgaatgttgcattcacccaca							atctcatagtactcacaacaatgagcagca				tcacaggggagggcaggtggatggtgatca		tttctggggcaaaagccactgcgggccatg				gagcagctgggcttcacccctcctatacaa	ttggttgaagagttgatggttcaatggcga	gcacgtttcaagcctaagcagcttaagtgc	agtgaccacttcagaacattctgactacat	acagcccattgattctctacatctacaagt	gctcaaaaccacagatgatacatcctgcca
tggcattcacttcaatgatgcagtattcca							actcatctttggaggacaaaaggctttcca				ctcgtacaggagctcgcagcggtacttctg		tagaaatcatctacccgcgtgttcctttcc				aagtcacccttggctgactcaaactcgttc	gccctccgaacgtgaggatgaattattgtt	ctttcaaccggcaagggtgtggcaagagta	actgacgggagcaatgtgtgagaccacacc	gccttgtaatactgacaacattcggaatgt	gtacaagtggggattctcctttgaggaggt
ttttgaggccagagcagagcttcgggacag							ttattcagtttcccatctttcttcttgccc				gagggcctttggggtcacagcttttaatgc		ttattattccaatggcactagtacagctgg				cagtcttgcagccttattctgggggtttac	ttgtgtggatttgagaattcaacttatgct	gaggcagaagatggcagtgtctgagctgga	gcaaatagacctacctcattcttaatgggt	ggatatacatccagacatatacaccccagt	aagcactggggaatcgctggtaaatacgca
atctttgcagcaatgaatgccaatgggtag							cgtccccatgttccaatgatgctgatcaac				ccaaaggcgtagaaccgacctttgtcggag						tccttggcctttttctggcacatggagatc	gggtaaatggctttaaaaacactcccaatg	gagagctacaaagtgtttctgagggtccca	ccctacataacagtatgtaagcagggatag	aacccttcacaattggaccctgcagtacta	tctggcaagtgctagttccaaacacagcca
tcttaatttctggaagtgggattcctaggg							gttagttttgagggtatttcctcgtggtcc				tatagttgggccccatgatcctgaccttca						ttggcgtatatcctgcggtcccgctcgttg	tcacctccaaactcaaaaggagttatacct	tgaatcctacacaccatgaatacctactga	gagctggtggtaggatattaggacaaggga	actagtgtctgatgctgtaataggacagta	tgcctagtgctgctctgcagcatttccatc
aaaacaggctgatgtcttcccggatacgac											attggcttcaggtagaggtcctccttcttc						cttggcatcctgctctgcaaacttcttgaa	gttgttttaatgtaagcccttgttttctgt	cattcatttttgctgcttttggcccttagt	aggatcagataagagatgaaccccagagga	ttcattgtagctagtcttctcagagagaca	ctcaaagtgaagcaacccctccagcaaacc
atcttggtgaccatgtaatccaggctaggt											tccacgtagcggcccatcatcaagattgtt						tcttcttgcccattgctttattggcctctt	aggaattcttcatgccgggtacagcaagca	actgggtatactaatatttggtgccactag	cttactgtaagcagtatcaagtcctttcgg	cccatcattagtgagggaaaaagattggct	gcgtcattacttgtactcagctcttgaggg
ttccatgaaaacggtcaagatcccagcggg											cacaatgttcccacaaggcacatcctcgat						tgttcctttttcattagtgaccccttctga
ctctcctacacttttcatagagctaccaat											cttcaccaggaactggtccacgcccacgag						ctcaggtttctcttcttccattgcttgact
ggcacatccgtaaagctttctggaaactct											tgcgcgtgctcgaaggtggtgatggtgccc						actcttccctccttggcgtggcgtcatacg
gggagacggggagtgaaaccttctatagat											ggctgacgctgaacttcatcacccgcatgt						aagcccattgaggaggggccgagttcactg
gatctaaattagatggccattctttgttca											gttcttggcctccacggccactctgacaac						cattaaacactgttctgtcctgagttgggg
tggcaatggcatagatacgcgtgctgcttg											catggggtcggacttggccagccgcttcag						ctggttttgccatttgcttccagaatcaca
gcttctcaatctcatcaagggacatgttgt											atgatatgctctcccgactcctcgatgatg						ctcagtgaaccctccgggcagcagcagggg
ccttttcagggtttcttctgtcatggactc											ctcgcggtacgagacgaccgggtcagattt						ggttgatagaaactgaaatgagctggactt
atctgcttatctgagaacccaatctccttt											gaggcagagcacgttcgactcttcactgac						gatctccagggaccctgaattggatacttg
tctgggcctcagtgagcccaaggcattttg											cttcatgtacagccggttgtgcttgttggg						ggtaaaacctaacagccccacattgttagg
gggtggatgtttttctttaacctcagctcc											cggacacctcgcctttatcgatgtcctcgg						ccctctactgtgggttctgttggttaaaaa
tgatgggtattctgcagccagtgtatcaat											acgtcccactcgtacttctcggccaggtag						gaggttctggctttcacgtctgtgacactg
tccatggtcatcaaaattgacatcatgctc											cgtcgggcccaaagcaccagatcttgcggg						ggactttgggaggaggctaagtcagcaagc
atgtgatatggaccacagcctagcaccatc											ttggtgatgtcggtgaggatgttggggccg						aggctgtgtgtggtagaaagccactctcac
cagcacaccaatcaaattccacactgctgc											tgtccttgatctcgttgaggtactgcacac						ctcatctgctcattatcattgctgaagggt
gccaagttgacgcagtgtgcggatactaga											cttggtggcccactggaagccggccaccac						gctcttttcacatttcagtatctcagaact
tcaggattgcaattcaccaccaccgtcttc											agggtgacgtcgtggacgtcgaagcgcaca						tattccctaaaaggaatagaggaggggaga
gtttgtcacactcatcaaagtctgtgctca											gcagcgccgtgctgtggggatgatctggcc						gcaatgctgggaggaagtactgtgtattga
tccaactgatatgatgcagccaccacatgc											cgtggctgggcggtcagcacactggcatag						gcacaagtcttaaattcttaatagcaagga
agaggaactgccaggttgtttggaatctgg											tggatctccacaaggtagatgggctccatg						tgactatgtaaatagatccactccaggtca
ttgtgcccatgatcttgacaccattcttgt											gtagatgccaccgaccacctgctctggaca						acccctagtgtagaagagcaactatttatt
tattaacagctttccaaggtgcctgagcca											gaacacgtggccccgcttcctgttcaaaac						aagcgagcaactgcgtgtcaaacctgcagg
gggtagtccacagactttgcaaattccagt											aaaggactcgttgacgggcagataggcctt						cgccagaacagagaagcttgacagggcagg
ctcagagaataccacattcatagcagaccc											ccgtgttggacctcaggtcagcggtgaagc						cggcatgggaagctgtcttcaactctttca
tcgggccccttcaacaaattttgtcagcac											gaaggggtctccgggcaggatctgccagtg						agtactggagatttaggctactggctgtgt
ttccatctttgccaacagcgtccatttcta											ttctttcaggcccttgcgcttgcgggtctc						ttaagacttgccctagttcaatggtcagct
tgatggtttgtgtgggcagcatcagagtgg											caatttgtccaggaagttgtccagggcagg						ctgtttacccgtaaggactgaaattcaact
ctttgcaatcttccgggtagcatccttcac											cgggacagtctccaggtgtcgtctgagaat						ggttgccaaatgcattcccatgagtgtttc
attggacgttgaatggaccagagatggcaa											cccagaaacctctcaggggagcgtcgctgt						atcagcttttgctcttcatatttcgtaggt
tcgagaagctctcaagttacactcaatcac											agtgttatggttgagtgatggcacgcagcg						gagctttcccaacagtttagcaagtaagca
accccaagagtcttggaaacaaaggggaag											taagtccctactaagagggcgtgtctgctg						cctgtagttatttgctcagaaccactcaca
tcatcaccttggtggccacatcaatgaagt											tgcgtttgttaaaattagtttggacatctg						cgtgaagtgtcttcttgagtggtaatgggc
tggaagatgtttctcatcaacattctctcc											tttctggggcaaaagccactgcgggccatg						ggtggttgaaagatgtctgtggacttctac
catagtcagcaggaattatgggatggtcca											tagaaatcatctacccgcgtgttcctttcc						atgctgacttggcaatccatatgcagccta
catccctcaaccggggccaggaaaacatgg											ttattattccaatggcactagtacagctgg
tctccagtggaagccatctcacatctcaga
gctgtatgaataccttcaccaaagcaagcc
taaatcctgtggaaagcattgcctttagga
gatgcctatcaggatgcctttctggggtat
gccacaccaaggaatcttggccggaatgat
ccagtctgatgtggcttccgtggcaaacag
actggggtggcagggacattgttggcgttg
tcactaggtcaatgctgccatctctaatca
ggacaaatttagtgttgttgttgggaaggt
caacagctgtcctccgaatcacataattat
ctgaaaattagtgaggagagggattccact
cttgcgagatttctgcacagcttcagcaaa
tgcctgtagtggaaaagactcttggagtcc
atttaataatggggctggggtgtctgcatc
cagttcctttagataacatgtggctcaggt
gttatcaatattcatctctgagaaagttgt
ggactgtaaggttttgaagaagtgactgac
gctacacataagcacataggcaagcctagt
ttcctaccttgatcaccattaatcagcacc
gcaatacacaaacatcatgatggaaggttc
cctggattagccaaatgggtgagaatgagg
ctctaaatgcctctgtcacatttctcaact
ctacataaacactgtctaccatctgctgat
attatttcactcgggccaagttaaaatcca
aactgggggagagtgtgaatgacaaaaatc
agggaatgaaccttacttccaagttattcc
ggaccccatagttcaacagaatccatcgtc
ccttacagtgggtggaattaatagtgcagt
